# Supplementary material for: The Photocatalytic Degradation of Enrofloxacin Using an Ecofriendly Natural Iron Mineral: The Relationship Between the Degradation Routes, Generated Byproducts, and Antimicrobial Activity of Treated Solutions
Source: Molecules. 2024 Dec 18;29(24):5982. doi: 10.3390/molecules29245982 (PMC11676763; doi:10.3390/molecules29245982)
Supplement: Supplementary file 1 [file molecules-29-05982-s001.zip]

Archive with 1 entries (1 files):
- molecules-3286283-supplementary.pdf
